# Supplementary material for: Identification of Shared Neoantigens in BRCA1-Related Breast Cancer
Source: Vaccines (Basel). 2022 Sep 22;10(10):1597. doi: 10.3390/vaccines10101597 (PMC9609887; doi:10.3390/vaccines10101597)
Supplement: Supplementary file 1 [file vaccines-10-01597-s001.zip]

Archive with 1 entries (1 files):
- vaccines-1858387-supplementary.pdf
